# Supplementary material for: Efficient Diode Performance with Improved Effective Carrier Lifetime and Absorption Using Bismuth Nanoparticles Passivated Silicon Nanowires
Source: Nanomaterials (Basel). 2022 Oct 24;12(21):3729. doi: 10.3390/nano12213729 (PMC9656161; doi:10.3390/nano12213729)
Supplement: Supplementary file 1 [file nanomaterials-12-03729-s001.zip]

Archive with 2 entries (1 files):
- nanomaterials-1964956-supplementary/
- nanomaterials-1964956-supplementary/nanomaterials-1964956-supplementary.pdf
